# Supplementary material for: Effects of Transcranial Direct Current Stimulation of the Posterior Parietal Cortex on Visual and Vestibular Function
Source: NeuroSci. 2026 Jul 15;7(4):80. doi: 10.3390/neurosci7040080 (PMC13398033; doi:10.3390/neurosci7040080)
Supplement: Supplementary file 1 [file neurosci-07-00080-s001.zip]

Archive with 1 entries (1 files):
- neurosci-4381676-supplementary.pdf
